# Supplementary material for: Using a Safe System Framework to Examine the Roadway Mortality Increase Pre-COVID-19 and in the COVID-19 Era in New York State
Source: Int J Environ Res Public Health. 2025 Jan 3;22(1):61. doi: 10.3390/ijerph22010061 (PMC11764538; doi:10.3390/ijerph22010061)
Supplement: Supplementary file 1 [file ijerph-22-00061-s001.zip]

Archive with 3 entries (3 files):
- M1_PedestrianFig.Suppl (1).pptx
- M1_Table1-Supplemental_06232024.xlsx
- M1_Table2_Supplemental_06232024.xlsx
