# Supplementary material for: Using a Safe System Framework to Examine the Roadway Mortality Increase Pre-COVID-19 and in the COVID-19 Era in New York State
Source: Int J Environ Res Public Health. 2025 Jan 3;22(1):61. doi: 10.3390/ijerph22010061 (PMC11764538; doi:10.3390/ijerph22010061)
Supplement: Supplementary file 1 [file ijerph-22-00061-s001.zip › M1_Table1-Supplemental_06232024.xlsx]

## Sheet: SAVIR_COVID
Table S1. Fatal Crashes Pre-COVID and in the COVID Era in New York State by Road User Characteristics, FARS 2018-2021
			Pre-COVID		COVID Era		Total
Demographic and Crash Characteristics	% Change		04/01/2018-12/31/ 2019		04/01/2020-12/31/2021		04/01/2018-12/31/2021		Chi-square1
			n (%)						X² (p-value)
N (%)			n=1,725		n=2,010		n=3,735
All motorized road users			1154		1454		2608		0.006 (0.936)
Drivers	26.3102		935 (81.0)		1181 (81.2)		2116 (81.1)
Passengers	24.6575		219 (19.0)		273 (18.8)		492 (18.9)
Motor Vehicles 4-wheel, Drivers
Passengers of MV	25		204		255		459		0.436 (0.509)
Unrestrained	12.2222		90 (44.1)		101 (39.6)		191 (41.6)
Restrained	30.7692		91 (44.6)		119 (46.7)		210 (45.8)
Not reported	52.1739		23 (11.3)		35 (13.7)		58 (12.6)
Passengers of MV, restrained			91		119		210		4.160 (0.245)
Child (0-12)	70		10 (11.0)		17 (14.3)		27 (12.9)
Adolescent / Teen (13-19)	120		5 (5.5)		11 (9.2)		16 (7.6)
Adult (20-64)	45.2381		42 (46.2)		61 (51.3)		103 (49.0)
Older adult (65+)	-11.7647		34 (37.4)		30 (25.2)		64 (30.5)
License Type			664		784		1448		1.140 (0.565)
Full License	16.1667		600 (90.4)		697 (88.9)		1297 (89.6)
Intermediate GDL / Learner's Permit	0		17 (2.6)		17 (2.2)		34 (2.3)
No License / Revoked	42.5		40 (6.0)		57 (7.3)		97 (6.7)
Unknown/Other	85.7143		7 (1.1)		13 (1.7)		20 (1.4)
Previous License Suspension			664		784		1448		0.579 (0.447)
No	15.8645		561 (84.5)		650 (82.9)		1211 (83.6)
Yes	30.9278		97 (14.6)		127 (16.2)		224 (15.5)
Unknown	16.6667		6 (0.9)		7 (0.9)		13 (0.9)
Previous DWI Violation			664		784		1448		0.767 (0.381)
No	16.7457		633 (47.7)		739 (47.1)		1372 (47.4)
Yes	52		25 (1.9)		38 (2.4)		63 (2.2)
Unknown	16.6667		6 (0.5)		7 (0.4)		13 (0.4)
Previous Crash / Accident			664		784		1448		0.489 (0.485)
No	15.2273		440 (66.3)		507 (64.7)		947 (65.4)
Yes	25.4717		212 (31.9)		266 (33.9)		478 (33.0)
Unknown	-8.33333		12 (1.8)		11 (1.4)		23 (1.6)
Previous Speeding Violation			664		784		1448		4.133 (0.042)
No	13.7417		604 (45.5)		687 (43.8)		1291 (44.6)
Yes	66.6667		54 (4.1)		90 (5.7)		144 (5.0)
Unknown	16.6667		6 (0.5)		7 (0.4)		13 (0.4)
Previous Moving Violation			664		784		1448		2.076 (0.150)
No	13.4328		536 (80.7)		608 (77.6)		1144 (79.0)
Yes	38.5246		122 (18.4)		169 (21.6)		291 (20.1)
Unknown	16.6667		6 (0.9)		7 (0.9)		13 (0.9)
Previous Violations (any)			664		784		1448		2.365 (0.124)
No previous violations	11.2583		453 (68.2)		504 (64.3)		957 (66.1)
One or more previous violations	33.1707		205 (30.9)		273 (34.8)		478 (33.0)
Unknown	16.6667		6 (0.9)		7 (0.9)		13 (0.9)
Previous Count of Total Number of Violations			528		587		1115		2.755 (0.252)
No previous violations	13.8889		324 (61.4)		369 (62.9)		693 (62.2)
One previous violation	-1.84049		163 (30.9)		160 (27.3)		323 (29.0)
Two or more previous violations	41.4634		41 (7.8)		58 (9.9)		99 (8.9)
Previous Number of Types of Moving Violations			653		773		1426		5.290 (0.071)
No previous violations	13.8889		324 (49.6)		369 (47.7)		693 (48.6)
One type of violation	6.86275		204 (31.2)		218 (28.2)		422 (29.6)
Two or more types of violations	48.8		125 (19.1)		186 (24.1)		311 (21.8)
1 Unless otherwise stated, Chi Square excludes unknowns

## Sheet: SAVIR_WorkSheet
Table S1. The Safe System approach applied to fatal crashes Pre-COVID and in the COVID Era in New York State: Road User Characteristics, FARS 2018-2021
		Pre-COVID		COVID Era		Total
Demographic and Crash Characteristics	Percent change	04/01/2018-12/31/ 2019		04/01/2020-12/31/2021		04/01/2018-12/31/2021		Chi-square
		n (%)						X² (p-value)
N (%)		n=1,722		n=2,006		n=3,728
Person type		1722		2006		3728		23.861 (8.514 e-05)		Includes all categories
Motor vehicle occupant	19.6305	866		1036		1902 (51.0)
Drivers	17.9758	662		781		1443 (75.9)
Passengers	25	204		255		459 (24.1)
Motorized 2-wheeler occupants	45.1049	286		415		701 (18.8)
Drivers	46.4945	271		397		668 (95.3)
Passengers	20	15		18		33 (4.7)
Bicycle, not motorized	5.6338	71		75		146 (3.9)
Pedestrian	-6.77618	487		454		941 (25.2)
Other/unknown	116.667	12		26		38 (1.0)
Urbanization		1722		2006		3728		8.045 (0.004)		Excludes other/unknown
Rural	-0.404858	494		492		986 (26.4)
Urban	23.3089	1227		1513		2740 (73.5)
Other/unknown	0	1		1		2 (0.1)
RUCC Rankings		1722		2006		3728		8.193 (0.017)		Includes all categories
Metropolitan	20.2462	1462		1758		3220 (86.4)
Non-metropolitan, adjacent	-9.52381	231		209		440 (11.8)
Non-metropolitan, non-adjacent	34.4828	29		39		68 (1.8)
Motor Vehicles 4-wheel, Drivers
Age	17.8517	661		779		1440		18.944 (0.008)		Includes all categories
<=19	0	39		39		78 (5.4)
20-24	0	73		73		146 (10.1)
25-29	39.6825	63		88		151 (10.5)
30-34	97.8261	46		91		137 (9.5)
35-39	75	32		56		88 (6.1)
40-44	44.1176	34		49		83 (5.8)
45-64	5.58376	197		208		405 (28.1)
65 and over	-1.12994	177		175		352 (24.4)
Sex	17.9758	662		781		1443		0.054 (0.816)		Excludes other/unknown
Male	18.8235	510		606		1116 (77.3)
Female	14.4737	152		174		326 (22.6)
Other/unknown		0		1		1 (0.1)
Impaired, alcohol	17.9758	662		781		1443		0.641 (0.424)		Excludes other/unknown
Yes	9.14286	175		191		366 (25.4)
No	21.1499	487		590		1077 (74.6)
Unknown/not tested		0		0		0 (0.0)
Impaired, drugs	17.9758	662		781		1443		2.727 (0.256)		Includes all categories
Yes	81.8182	11		20		31 (2.1)
No	-66.6667	3		1		4 (0.3)
Unknown/not tested	17.284	648		760		1408 (97.6)
Restraint Status
Driver of MV	17.9758	662		781		1443		6.384 (0.041)		Includes all categories
Restrained	5.41872	406		428		834 (57.8)		5.753 (0.016)		Excludes other/unknown
Unrestrained	40	200		280		480 (33.3)
Unknown/not reported	30.3571	56		73		129 (8.9)
Occupant of MV		204		255		459		1.198 (0.549)		Includes all categories
Restrained	30.7692	91		119		58 (12.6)		0.436 (0.509)		Excludes other/unknown
Unrestrained	12.2222	90		101		191 (41.6)
Unknown/not reported	52.1739	23		35		58 (12.6)
Occupant of MV, restrained	12.2222	90		101		191		2.830 (0.419)		Includes all categories
Child (0-12)	0	4		4		8
Adolescent / Teen (13-19)	-10	20		18		38
Adult (20-64)	29.8246	57		74		131
Older adult (65+)	-44.4444	9		5		14 (7.3)
Speed Related		662		781		1443		2.008 (0.156)		Excludes other/unknown
Yes	31.3364	217		285		502 (34.8)
No	11.4865	444		495		939 (65.1)
Unknown		1		1		2 (0.1)
License Type		662		781		1443		1.818 (0.611)		Includes all categories
Full License	16.0267	599		695		1294 (89.7)
Intermediate GDL / Learner's Permit	6.25	16		17		33 (2.3)
No License / Revoked	40	40		56		96 (6.7)
Other	85.7143	7		13		20 (1.4)
Previous License Suspension		662		781		1443		0.707 (0.702)		Includes all categories
Yes	30.9278	97		127		224 (15.5)		0.589 (0.443)		Excludes other/unknown
No	15.7424	559		647		1206 (83.6)
Unknown	16.6667	6		7		13 (0.9)
Previous DWI Violation		662		781		1443		1.018 (0.601)		Includes all categories
Yes	52	25		38		63 (4.4)		0.773 (0.379)		Excludes other/unknown
No	16.6403	631		736		1367 (94.7)
Unknown	16.6667	6		7		13 (0.9)
Previous Crash / Accident		662		781		1443		0.885 (0.642)		Includes all categories
Yes	25	212		265		477 (33.1)		0.435 (0.510)		Excludes other/unknown
No	15.2968	438		505		943 (65.3)
Unknown	-8.33333	12		11		23 (1.6)
Previous Speeding Violation		662		781		1443		4.523 (0.104)		Includes all categories
Yes	66.6667	54		90		144 (10.0)		4.155 (0.042)		Excludes other/unknown
No	13.6213	602		684		1286 (89.1)
Unknown	16.6667	6		7		13 (0.9)
Previous Other Moving Violation		662		781		1443		2.122 (0.346)		Includes all categories
Yes	37.7049	122		168		290 (20.1)		1.933 (0.164)		Excludes other/unknown
No	13.4831	534		606		1140 (79.0)
Unknown	16.6667	6		7		13 (0.9)
Previous Violations (any)		657		368		690		0.395 (0.821)		Includes all categories
Yes	22.1884	329		402		731 (51.0)		0.330 (0.566)		Excludes other/unknown
No	14.2857	322		368		690 (48.1)
Unknown	16.6667	6		7		13 (0.9)
Motorized 2-wheeler, Drivers
Age		271		396		667		15.433 (0.031)		Includes all categories
<=19	33.3333	9		12		21 (3.1)
20-24	57.5758	33		52		85 (12.7)
25-29	-14.2857	63		54		117 (17.5)
30-34	106.25	32		66		98 (14.7)
35-39	138.095	21		50		71 (10.6)
40-44	45	20		29		49 (7.3)
45-64	35.1351	74		100		174 (26.1)
65 and over	73.6842	19		33		52 (7.8)
Sex		271		397		668		0.064 (0.800)		Excludes other/unknown
Male	47.5096	261		385		646 (96.7)
Female	20	10		12		22 (3.3)
Other/unknown		0		0		0 (0.0)
Helmet, wearing (HELM_USE)		268		397		665		9.616 (0.002)		Includes all categories
Yes	35.124	242		327		569 (85.6)		10.414 (0.005)		Excludes other/unknown
No	235.294	17		57		74 (11.1)
Unknown		9		13		22 (3.3)
Impaired, alcohol		271		397		668		1.936 (0.164)		Excludes other/unknown
Yes	20.5128	78		94		172 (25.7)
No	56.9948	193		303		496 (74.3)
Unknown/not tested		0		0		0 (0.0)
Impaired, drugs		271		397		668		1.597 (0.206)		Includes all categories
Yes	-50	6		3		9 (1.3)
No		0		0		0 (0.0)
Unknown/not tested		265		394		659 (98.7)
Speed Related		271		397		668		0.000 (0.981)		Excludes other/unknown
Yes	47.8632	117		173		290 (43.4)
No	45.4545	154		224		378 (56.6)
Unknown/not tested		0		0		0 (0.0)
Pedestrians
Age		483		447		930		4.648 (0.325)		Includes all categories
0-12	33.3333	12		16		28 (3.0)
13-19	10	10		11		21 (2.3)
20-44	6.66667	135		144		279 (30.0)
45-64	-7.94702	151		139		290 (31.2)
65+	-21.7143	175		137		312 (33.5)
Sex		487		454		941		0.170 (0.680)		Excludes other/unknown
Male	-8.97436	312		284		596 (63.3)
Female	-2.85714	175		170		345 (36.7)
Other/unknown		0		0		0 (0.0)

## Sheet: Template_Driving errors
Table S2 Driver Violations/Driver Errors for Pre-COVID and during the COVID era for Fatal Collisions on NYS Roadways
							Total		Chi-square
Population characteristics	n (%)								X² (p-value)
Moving Violations/Errors
Moving
Lane
Sign
Speeding
Passing
Tailgating
Reckless Driving
Overcorrecting
Inexperience
Snow
Swerving
Non-Moving Violations
Time of Day/Holiday and Weekends
School Morning
School Afternoon
Holiday
Weekend
